# Supplementary material for: Inhibitory Effects of Culinary Herbs and Spices on the Growth of HCA-7 Colorectal Cancer Cells and Their COX-2 Expression
Source: Nutrients. 2017 Sep 21;9(10):1051. doi: 10.3390/nu9101051 (PMC5691668; doi:10.3390/nu9101051)
Supplement: Supplementary file 1 [file nutrients-09-01051-s001.zip]

Archive with 1 entries (1 files):
- nutrients-219024-supplementary.pdf
